# Supplementary material for: Association Between Dietary Calcium or Dairy Product Intake and Metabolic Syndrome Risk: A Systematic Review and Meta-Analysis
Source: Nutrients. 2026 Mar 22;18(6):1006. doi: 10.3390/nu18061006 (PMC13029373; doi:10.3390/nu18061006)
Supplement: Supplementary file 1 [file nutrients-18-01006-s001.zip]

Archive with 1 entries (1 files):
- nutrients-4181642-supplementary.pdf
